# Supplementary material for: ﻿Ardisiakrauensis, a new species of Primulaceae (Myrsinoideae) from Peninsular Malaysia
Source: PhytoKeys. 2023 Oct 23;234:181–8. doi: 10.3897/phytokeys.234.106829 (PMC10616865; doi:10.3897/phytokeys.234.106829)
Supplement: XML Treatment for Ardisia krauensis [file phytokeys.234.106829-treatment1.xml]

<!DOCTYPE tp:taxon-treatment
  PUBLIC "-//TaxonX//DTD Taxonomic Treatment Publishing DTD v0 20100105//EN" "tax-treatment-NSO.dtd">
<tp:taxon-treatment xmlns:tp="http://www.plazi.org/taxpub"><tp:treatment-meta><kwd-group><label>Taxon classification</label><kwd>
              <named-content content-type="kingdom">Plantae</named-content>
            </kwd><kwd>
              <named-content content-type="order">Ericales</named-content>
            </kwd><kwd>
              <named-content content-type="family">Primulaceae</named-content>
            </kwd></kwd-group><mixed-citation publication-type="journal"><person-group><name><surname>Julius</surname><given-names>Avelinah</given-names></name><name><surname>Syahida-Emiza</surname><given-names>Suhaimi</given-names></name><name><surname>Utteridge</surname><given-names>Timothy M. A.</given-names></name></person-group><article-title>﻿<italic><tp:taxon-name><tp:taxon-name-part taxon-name-part-type="genus" reg="Ardisia">Ardisia</tp:taxon-name-part><tp:taxon-name-part taxon-name-part-type="species" reg="krauensis">krauensis</tp:taxon-name-part></tp:taxon-name></italic>, a new species of <tp:taxon-name><tp:taxon-name-part taxon-name-part-type="family">Primulaceae</tp:taxon-name-part></tp:taxon-name> (<tp:taxon-name><tp:taxon-name-part taxon-name-part-type="family">Myrsinoideae</tp:taxon-name-part></tp:taxon-name>) from Peninsular Malaysia</article-title><source>PhytoKeys</source><day>23</day><month>10</month><year>2023</year><volume>234</volume><fpage>181</fpage><lpage>188</lpage><pub-id pub-id-type="doi">10.3897/phytokeys.234.106829</pub-id></mixed-citation></tp:treatment-meta><tp:nomenclature><label>﻿</label><tp:taxon-name>
            <object-id xmlns:xlink="http://www.w3.org/1999/xlink" content-type="arpha" xlink:type="simple">ABAA8C3E-6BEF-5F44-A6D6-A7F75B8BA5F4</object-id>
            <tp:taxon-name-part taxon-name-part-type="genus" reg="Ardisia">Ardisia</tp:taxon-name-part>
            <tp:taxon-name-part taxon-name-part-type="species" reg="krauensis">krauensis</tp:taxon-name-part>
            <object-id xmlns:xlink="http://www.w3.org/1999/xlink" content-type="ipni" xlink:type="simple">urn:lsid:ipni.org:names:77329057-1</object-id>
          </tp:taxon-name><tp:taxon-authority>Julius, Syahida-Emiza &amp; Utteridge, sp. nov. (§ Pyrgus)</tp:taxon-authority><xref ref-type="fig" rid="F1">Figs 1</xref><xref ref-type="fig" rid="F2">, 2</xref></tp:nomenclature><tp:treatment-sec sec-type="diagnosis" id="SECID0ECMAC"><title>Diagnosis.</title><p>Similar to <italic><tp:taxon-name><tp:taxon-name-part taxon-name-part-type="genus" reg="Ardisia">Ardisia</tp:taxon-name-part><tp:taxon-name-part taxon-name-part-type="species" reg="rigida">rigida</tp:taxon-name-part></tp:taxon-name></italic> in having elliptic leaves but differs in the lateral veins arranged more or less in parallel (vs. ascending), the specialised lateral branch with only 1 or 2–3 foliose bracts along its length (vs. 2–4), its inflorescence branched to 3-ordered (vs. branched to 2-ordered), pendulous with the rachis green and thinner (vs. erect, pink and stout), corolla lobes spreading (vs. recurved) and the stigma trilobed (vs. punctiform).</p><fig id="F1" position="float" orientation="portrait"><object-id xmlns:xlink="http://www.w3.org/1999/xlink" content-type="doi" xlink:type="simple">10.3897/phytokeys.234.106829.figure1</object-id><object-id xmlns:xlink="http://www.w3.org/1999/xlink" content-type="arpha" xlink:type="simple">4D721901-5396-53F2-87A9-08086BE3FE66</object-id><label>Figure 1.</label><caption><p><italic><tp:taxon-name><tp:taxon-name-part taxon-name-part-type="genus" reg="Ardisia">Ardisia</tp:taxon-name-part><tp:taxon-name-part taxon-name-part-type="species" reg="krauensis">krauensis</tp:taxon-name-part></tp:taxon-name></italic><bold>A</bold> flowering branches <bold>B</bold> inflorescence <bold>C</bold> flower bud <bold>D</bold> corolla removed showing pistil <bold>E</bold> close-up of stigma <bold>F</bold> the grooved and hairy young ovary <bold>G</bold> abaxial view of calyx lobe <bold>H</bold> flower (spread) showing the stamen arrangement <bold>I</bold> abaxial (left) and adaxial (right) view of anther <bold>J</bold> dorsal (left) and ventral (right) view of placenta with ovules <bold>K</bold> young fruit <bold>L</bold> cross-section of young fruit <bold>M</bold> hair details. Illustration by Mohd Aidil Nordin.</p></caption><graphic xmlns:xlink="http://www.w3.org/1999/xlink" xlink:href="phytokeys-234-181_article-106829__-g001.jpg" position="float" orientation="portrait" xlink:type="simple" id="oo_925483.jpg"><uri content-type="original_file" xlink:type="simple">https://binary.pensoft.net/fig/925483</uri></graphic></fig></tp:treatment-sec><tp:treatment-sec sec-type="material" id="SECID0EFOAC"><title>Type.</title><p>Malaysia. Peninsular Malaysia: Pahang, Temerluh, Krau Wildlife Reserve, Sg. Teris, Plot 2 (UPM Resource Assessment for Flora in Krau Wildlife Reserve), <named-content xmlns:xlink="http://www.w3.org/1999/xlink" content-type="dwc:verbatimCoordinates" xlink:type="simple"><named-content content-type="geo-json" specific-use="{&#34;type&#34;:&#34;Point&#34;,&#34;coordinates&#34;:[102.065833,3.703333]}" id="NCID0EOOAC" xlink:type="simple">3°42.20'N, 102°03.95'E</named-content></named-content>, alt. 131 m, 29 March 2022 (fl. &amp; young fr.), <italic>Syahida-Emiza et al. FRI 95127</italic> (holotype KEP!; isotype BORH!) (Fig. <xref ref-type="fig" rid="F2">2</xref>).</p><fig id="F2" position="float" orientation="portrait"><object-id xmlns:xlink="http://www.w3.org/1999/xlink" content-type="doi" xlink:type="simple">10.3897/phytokeys.234.106829.figure2</object-id><object-id xmlns:xlink="http://www.w3.org/1999/xlink" content-type="arpha" xlink:type="simple">41835BD9-02BC-5069-8681-DCBA7B7F48BD</object-id><label>Figure 2.</label><caption><p>The holotype image of <italic><tp:taxon-name><tp:taxon-name-part taxon-name-part-type="genus" reg="Ardisia">Ardisia</tp:taxon-name-part><tp:taxon-name-part taxon-name-part-type="species" reg="krauensis">krauensis</tp:taxon-name-part></tp:taxon-name></italic>.</p></caption><graphic xmlns:xlink="http://www.w3.org/1999/xlink" xlink:href="phytokeys-234-181_article-106829__-g002.jpg" position="float" orientation="portrait" xlink:type="simple" id="oo_925484.jpg"><uri content-type="original_file" xlink:type="simple">https://binary.pensoft.net/fig/925484</uri></graphic></fig></tp:treatment-sec><tp:treatment-sec sec-type="description" id="SECID0ERPAC"><title>Description.</title><p>Shrub <italic>c.</italic> 1.2 m tall. <bold><italic>Indumentum</italic></bold> of sessile, circular and rusty scale on vegetative part and multi-cellular ginger-brown hairs with two clavate lobes, and simple hairs of various lengths, either arranged singly or in groups of 2 or 3 on petiole and reproductive part. <bold><italic>Leaves</italic></bold> pseudowhorl of 3; petioles 1.5–1.7 cm long, covered with dense, rusty, simple and forked glandular hairs when young, glabrous when mature; lamina chartaceous, raised between venation giving a somewhat bullate appearance, elliptic, 18.5–26 × 5–9 cm, base cuneate, margin entire, apex acuminate, acumen 1–1.5 cm long, glabrous on both surfaces, but densely scaly beneath; midrib flat above, raised beneath; lateral veins 15–21 pairs, joining towards the margin, and 1–2 intersecondary veins, prominent on both surfaces; intercostal veins obscure above, faintly reticulate beneath. <bold><italic>Inflorescences</italic></bold> terminal on specialised lateral branches arising directly from the stem, with 1–3 foliose bracts along the length of the branch and only one subtending the inflorescence, bracts elliptic, 16–26 × 5.5–9 cm, base cuneate, apex acuminate with acumen <italic>c.</italic> 1 cm long, petiole 7–10 mm long, densely hairy when young, glabrous when mature; inflorescences pendulous, branched to 3-orders, 5–6.2 cm long; peduncle and rachis green, thin, covered with dense, rusty, simple and forked glandular hairs throughout. <bold><italic>Flowers</italic></bold> 5-merous; pedicels 4–7 mm long, densely hairy and scaly towards calyx; calyx-lobes, ovate, <italic>c.</italic>1.5 × 1 mm, margin erose, apex obtuse, spreading at anthesis, glabrous adaxially, densely hairy abaxially; corolla tube <italic>c.</italic> 0.2 mm long, lobes spreading, ovate, 3.8 × 2–3 mm, margin entire, one side slightly curve inward, apex appears acuminate but obtuse when flatten, glabrous on both surfaces but densely gland dotted throughout abaxially; stamens 5, filaments short <italic>c.</italic> 0.5 mm long at the basal part of anther, anthers ovate, <italic>c.</italic> 3 × 1.5 mm, connective acute, thecae not locellate, dehiscent by longitudinal slits; ovary subglobose, 0.5 × 0.8 mm, grooved at young stage, hairy on the groove, becoming smooth and glabrous with age, ovules <italic>c.</italic> 13 arranged in 2-series, stigma and style slender, 3.6–3.8 mm long, stigma trilobed, hairy with simple multicellular hairs adaxially, glabrous abaxially. <bold><italic>Young fruit</italic></bold> green, globose, <italic>c.</italic> 5 × 4.8 mm, glabrous, mature fruit unseen.</p></tp:treatment-sec><tp:treatment-sec sec-type="distribution" id="SECID0EXAAE"><title>Distribution.</title><p>Endemic to Peninsular Malaysia, Pahang. Thus far known only from Krau Wildlife Reserve (Fig. <xref ref-type="fig" rid="F3">3</xref>).</p><fig id="F3" position="float" orientation="portrait"><object-id xmlns:xlink="http://www.w3.org/1999/xlink" content-type="doi" xlink:type="simple">10.3897/phytokeys.234.106829.figure3</object-id><object-id xmlns:xlink="http://www.w3.org/1999/xlink" content-type="arpha" xlink:type="simple">48A9A2AE-F6F7-55AF-B3FC-DE25FAD9AD34</object-id><label>Figure 3.</label><caption><p>The type locality of <italic><tp:taxon-name><tp:taxon-name-part taxon-name-part-type="genus" reg="Ardisia">Ardisia</tp:taxon-name-part><tp:taxon-name-part taxon-name-part-type="species" reg="krauensis">krauensis</tp:taxon-name-part></tp:taxon-name></italic> in Pahang, Peninsular Malaysia (Black Dot).</p></caption><graphic xmlns:xlink="http://www.w3.org/1999/xlink" xlink:href="phytokeys-234-181_article-106829__-g003.jpg" position="float" orientation="portrait" xlink:type="simple" id="oo_925485.jpg"><uri content-type="original_file" xlink:type="simple">https://binary.pensoft.net/fig/925485</uri></graphic></fig></tp:treatment-sec><tp:treatment-sec sec-type="ecology" id="SECID0EZBAE"><title>Ecology.</title><p>In lowland forest, flat land near small river under a semi-shaded area, at 131 m altitude. Flowers and young fruits in March.</p></tp:treatment-sec><tp:treatment-sec sec-type="etymology" id="SECID0E5BAE"><title>Etymology.</title><p>The species epithet ‘<tp:taxon-name><tp:taxon-name-part taxon-name-part-type="genus" reg="Ardisia"/><tp:taxon-name-part taxon-name-part-type="species" reg="krauensis">krauensis</tp:taxon-name-part></tp:taxon-name>’ refers to the type locality Krau Wildlife Reserve where it was collected.</p></tp:treatment-sec><tp:treatment-sec sec-type="conservation status" id="SECID0ENCAE"><title>Conservation status.</title><p>Least Concern (<abbrev xmlns:xlink="http://www.w3.org/1999/xlink" xlink:title="Least Concern" id="ABBRID0ETCAE" xlink:type="simple">LC</abbrev>). This new species was collected during a general survey in Krau Wildlife Reserve in 2022. There is no survey conducted specifically for this species yet, therefore we could not estimate the number of mature individuals and assessed it against Criterion D. As for D2, although this species is only known from one locality, but the habitat is protected and no plausible threat is identified, so it does not meet D2 also. Therefore, this species is currently best assessed as of Least Concern.</p></tp:treatment-sec><tp:treatment-sec sec-type="notes" id="SECID0EXCAE"><title>Notes.</title><p><tp:taxon-name><tp:taxon-name-part taxon-name-part-type="genus" reg="Ardisia">Ardisia</tp:taxon-name-part><tp:taxon-name-part taxon-name-part-type="infraspecific-rank">subgenus</tp:taxon-name-part><tp:taxon-name-part taxon-name-part-type="subgenus" reg="Pyrgus">Pyrgus</tp:taxon-name-part></tp:taxon-name> is one of the smallest groups comprising only two known species in Peninsular Malaysia. This latest addition brings the number of §<italic><tp:taxon-name><tp:taxon-name-part taxon-name-part-type="genus" reg="Pyrgus">Pyrgus</tp:taxon-name-part></tp:taxon-name></italic> species native to Peninsular Malaysia to three including <italic><tp:taxon-name><tp:taxon-name-part taxon-name-part-type="genus" reg="Ardisia">A.</tp:taxon-name-part><tp:taxon-name-part taxon-name-part-type="species" reg="calophylla">calophylla</tp:taxon-name-part></tp:taxon-name></italic> and <italic><tp:taxon-name><tp:taxon-name-part taxon-name-part-type="genus" reg="Ardisia">A.</tp:taxon-name-part><tp:taxon-name-part taxon-name-part-type="species" reg="rigida">rigida</tp:taxon-name-part></tp:taxon-name></italic>. The new species resembles <italic><tp:taxon-name><tp:taxon-name-part taxon-name-part-type="genus" reg="Ardisia">A.</tp:taxon-name-part><tp:taxon-name-part taxon-name-part-type="species" reg="calophylla">calophylla</tp:taxon-name-part></tp:taxon-name></italic> in that both have inflorescences branched to three orders, but the leaves of the former species are much smaller (to 10 cm long and 4 cm wide), obovate with an acute to rounded tip and a coriaceous lamina, whereas the leaves of <italic><tp:taxon-name><tp:taxon-name-part taxon-name-part-type="genus" reg="Ardisia">A.</tp:taxon-name-part><tp:taxon-name-part taxon-name-part-type="species" reg="krauensis">krauensis</tp:taxon-name-part></tp:taxon-name></italic> are larger (18.5–26 cm long and 5–9 cm wide), elliptic with a long acuminate tip and a chartaceous lamina. Compared to <italic><tp:taxon-name><tp:taxon-name-part taxon-name-part-type="genus" reg="Ardisia">A.</tp:taxon-name-part><tp:taxon-name-part taxon-name-part-type="species" reg="rigida">rigida</tp:taxon-name-part></tp:taxon-name></italic>, the new species differs in the denser venation comprised of more lateral vein pairs (15–21 pairs vs. usually less than 15 pairs in <italic><tp:taxon-name><tp:taxon-name-part taxon-name-part-type="genus" reg="Ardisia">A.</tp:taxon-name-part><tp:taxon-name-part taxon-name-part-type="species" reg="rigida">rigida</tp:taxon-name-part></tp:taxon-name></italic>, though occasionally up to 18 pairs) as well as 1–2 intersecondary veins. The leaves of <italic><tp:taxon-name><tp:taxon-name-part taxon-name-part-type="genus" reg="Ardisia">A.</tp:taxon-name-part><tp:taxon-name-part taxon-name-part-type="species" reg="rigida">rigida</tp:taxon-name-part></tp:taxon-name></italic> usually dry and sandy-brown with the venation somewhat obscure, giving a very ‘flat’ and dull appearance in the herbarium, whereas the leaves of <italic><tp:taxon-name><tp:taxon-name-part taxon-name-part-type="genus" reg="Ardisia">A.</tp:taxon-name-part><tp:taxon-name-part taxon-name-part-type="species" reg="krauensis">krauensis</tp:taxon-name-part></tp:taxon-name></italic> are olive green when dry, are slightly thinner and dry with a ‘puckered’ appearance along the conspicuous venation. In <italic><tp:taxon-name><tp:taxon-name-part taxon-name-part-type="genus" reg="Ardisia">A.</tp:taxon-name-part><tp:taxon-name-part taxon-name-part-type="species" reg="rigida">rigida</tp:taxon-name-part></tp:taxon-name></italic>, the specialised lateral branches have up to 4 foliose bracts along their length and the terminal inflorescence is stout with a rigid rachis to 15 cm long; this is very different from the lateral branches with 1–3 foliose bracts and a thinner and more pendulous inflorescence rachis to only 5–6.2 cm long. The flowers of the new species differ with the filaments that are positioned at the base of the anther (vs. peltate), and the anther connective acute (vs. connective elongated, narrowly acute and becoming recurved at anthesis).</p><p>The stigma of <italic><tp:taxon-name><tp:taxon-name-part taxon-name-part-type="genus" reg="Ardisia">Ardisia</tp:taxon-name-part></tp:taxon-name></italic> has variously been described as punctiform (<xref ref-type="bibr" rid="B12">Stone 1989a</xref>) or apiculate (<xref ref-type="bibr" rid="B16">Utteridge 2021</xref>), but <italic><tp:taxon-name><tp:taxon-name-part taxon-name-part-type="genus" reg="Ardisia">A.</tp:taxon-name-part><tp:taxon-name-part taxon-name-part-type="species" reg="krauensis">krauensis</tp:taxon-name-part></tp:taxon-name></italic> possesses a stigma that is distinct in that it is divided into three lobes, closed, and hairy with simple multicellular hairs adaxially but glabrous abaxially. For any species within the genus that we previously studied, the ovary often exhibits a constant shape and degree of hairiness. The ovary of <italic><tp:taxon-name><tp:taxon-name-part taxon-name-part-type="genus" reg="Ardisia">A.</tp:taxon-name-part><tp:taxon-name-part taxon-name-part-type="species" reg="krauensis">krauensis</tp:taxon-name-part></tp:taxon-name></italic>, however, is grooved and hairy at the groove when young (Fig. <xref ref-type="fig" rid="F1">1F</xref>), but gradually becomes smooth and glabrous with age (Fig. <xref ref-type="fig" rid="F1">1J</xref><sup>ii</sup>).</p></tp:treatment-sec><ref-list><ref id="B12"><mixed-citation xmlns:xlink="http://www.w3.org/1999/xlink" xlink:type="simple"><person-group><name name-style="western"><surname>Stone</surname><given-names>BC</given-names></name></person-group> (<year>1989a</year>) <article-title><tp:taxon-name><tp:taxon-name-part taxon-name-part-type="family">Myrsinaceae</tp:taxon-name-part></tp:taxon-name>.</article-title> In: <person-group><name name-style="western"><surname>Ng</surname><given-names>FSP</given-names></name></person-group> (<role>Ed.</role>) <issue-title>Tree Flora of Malaya 4.</issue-title><source>Longman Malaysia</source>, <fpage>264</fpage>–<lpage>284</lpage>.</mixed-citation></ref><ref id="B16"><mixed-citation xmlns:xlink="http://www.w3.org/1999/xlink" xlink:type="simple"><person-group><name name-style="western"><surname>Utteridge</surname><given-names>TMA</given-names></name></person-group> (<year>2021</year>) <tp:taxon-name><tp:taxon-name-part taxon-name-part-type="family">Primulaceae</tp:taxon-name-part></tp:taxon-name>. In: Utteridge TMA, Jennings LVS (Eds) Trees of New Guinea, Kew Publishing, RBG, Kew, 489–497.</mixed-citation></ref></ref-list></tp:taxon-treatment>
